# Supplementary material for: Abdominal Aorta Balloon Occlusion Versus Standard Care in Placenta Accreta Spectrum Disorder: A Randomized Controlled Trial
Source: Life (Basel). 2026 Jul 2;16(7):1106. doi: 10.3390/life16071106 (PMC13413313; doi:10.3390/life16071106)
Supplement: Supplementary file 1 [file life-16-01106-s001.zip]

Archive with 1 entries (1 files):
- life-4347510-supplementary.pdf
